# Supplementary material for: Know your neighbor: The impact of social context on fairness behavior
Source: PLoS One. 2018 Apr 11;13(4):e0194037. doi: 10.1371/journal.pone.0194037 (PMC5894984; doi:10.1371/journal.pone.0194037)
Supplement: S1 File — Contains all necessary code to reproduce results. (DO) [file pone.0194037.s002.do]

* ----------------------------------------------------------------
*	Replication file for 
*   Know Your Neighbor: The Impact of Social Context on Fairness Behavior 
*   Neelanjan Sircar, Ty Turley, Peter van der Windt, Maarten Voors
* 	PLOS ONE
* ------------------------------------------------------------------/

* This do-file first conducts balance test; then regressions analysis.

* download data from https://dataverse.harvard.edu/dataset.xhtml?persistentId=doi:10.7910/DVN/WJRIRZ
* create folder "sircaretalreplication"
* create subfolder "01_data" for "FEC_2010_public.dta"
* create subfolder "02_output"

* ----------
* Housekeeping
* ----------

	clear
	set more off
	set mem 400m
	
* Set working directory:
	* cd "[your path]"	
	cd "/Users/maartenvoors/Dropbox/Sierra Leone Social Networks/05_papers/02_ultimate_paper/03_analysis/sircaretalreplication"

	* Load data
	use "01_data/FEC_2010_public.dta", clear

* Prepare variables

	foreach var of varlist age sex nohh chief yvillage ethnic religion{
		tab `var'
	}
	recode chief (1=0) (2=1)
	recode ethnic (2=0)(3=0)(4=0)(5=0)(6=0)(7=0)(8=0)(9=0)
	recode religion (1=0) (2=1)

	label var ug1dum "AA"
	label var ug2dum "AR"
	label var ug3dum "RA"
	label var ug4dum "RR"

	tab ug1dum script_ultim,m
	tab ug2dum script_ultim,m
	tab ug3dum script_ultim,m
	tab ug4dum script_ultim,m
	replace ug1dum=. if script_ultim==.
	replace ug2dum=. if script_ultim==.
	replace ug3dum=. if script_ultim==.
	replace ug4dum=. if script_ultim==.
	
* Initialize output	

	est clear
		eststo: reg cprov cchf
		estout using "02_output/balance_compare.xls", replace keep(cchf) cells(b(fmt(2) star) se(fmt(2) par(`"="("'`")""'))) stats(N)  starl(*  .10 **  .05  ***  .01)title()
		estout using "02_output/balance_summary.xls", replace keep(cchf) cells(b(fmt(2) star) se(fmt(2) par(`"="("'`")""'))) stats(N)  starl(*  .10 **  .05  ***  .01)title()
	est clear

	
* ----------
* SUPPLEMENTARY MATERIALS Table S3.1: Descriptive Statistics and Balance Test
* ----------

* Summary and simple t-test grouped by sender and receiver
	
	foreach var of varlist age sex nohh chief yvillage ethnic religion{
		est clear
		* for senders
		estpost summarize `var' if sender_or_receiver==1
		estout using "02_output/balance_summary.xls", append cells(mean(fmt(2)) sd(par(`"="("'`")""') fmt(2)))
		estpost summarize `var' if script_ultim==1 & sender_or_receiver==1
		estout using "02_output/balance_summary.xls", append cells(mean(fmt(2)) sd(par(`"="("'`")""') fmt(2)))
		estpost summarize `var' if script_ultim==2 & sender_or_receiver==1
		estout using "02_output/balance_summary.xls", append cells(mean(fmt(2)) sd(par(`"="("'`")""') fmt(2)))
		estpost summarize `var' if script_ultim==3 & sender_or_receiver==1
		estout using "02_output/balance_summary.xls", append cells(mean(fmt(2)) sd(par(`"="("'`")""') fmt(2)))
		estpost summarize `var' if script_ultim==4 & sender_or_receiver==1
		estout using "02_output/balance_summary.xls", append cells(mean(fmt(2)) sd(par(`"="("'`")""') fmt(2)))
		* for receivers
		estpost summarize `var' if sender_or_receiver==2
		estout using "02_output/balance_summary.xls", append cells(mean(fmt(2)) sd(par(`"="("'`")""') fmt(2)))
		estpost summarize `var' if script_ultim==1 & sender_or_receiver==2
		estout using "02_output/balance_summary.xls", append cells(mean(fmt(2)) sd(par(`"="("'`")""') fmt(2)))
		estpost summarize `var' if script_ultim==2 & sender_or_receiver==2
		estout using "02_output/balance_summary.xls", append cells(mean(fmt(2)) sd(par(`"="("'`")""') fmt(2)))
		estpost summarize `var' if script_ultim==3 & sender_or_receiver==2
		estout using "02_output/balance_summary.xls", append cells(mean(fmt(2)) sd(par(`"="("'`")""') fmt(2)))
		estpost summarize `var' if script_ultim==4 & sender_or_receiver==2
		estout using "02_output/balance_summary.xls", append cells(mean(fmt(2)) sd(par(`"="("'`")""') fmt(2)))
		est clear

	* t-test
		est clear
		* for senders
		* AA-AR, AA-RA, AA-RR
		eststo: regress `var' ug1dum if (script_ultim==1 | script_ultim==2) & sender_or_receiver==1, cluster(cvillage)
		estout using "02_output/balance_compare.xls", append keep(ug1dum) cells(b(fmt(2) star) se(fmt(2) par(`"="("'`")""'))) stats(N)  starl(*  .10 **  .05  ***  .01)title(`var')
		est clear
		eststo: regress `var' ug1dum if (script_ultim==1 | script_ultim==3) & sender_or_receiver==1, cluster(cvillage)
		estout using "02_output/balance_compare.xls", append keep(ug1dum) cells(b(fmt(2) star) se(fmt(2) par(`"="("'`")""'))) stats(N)  starl(*  .10 **  .05  ***  .01)title(`var')
		est clear
		eststo: regress `var' ug1dum if (script_ultim==1 | script_ultim==4) & sender_or_receiver==1, cluster(cvillage)
		estout using "02_output/balance_compare.xls", append keep(ug1dum) cells(b(fmt(2) star) se(fmt(2) par(`"="("'`")""'))) stats(N)  starl(*  .10 **  .05  ***  .01)title(`var')
		est clear
		* AR-RA, AR-RR
		eststo: regress `var' ug2dum if (script_ultim==2 | script_ultim==3) & sender_or_receiver==1, cluster(cvillage)
		estout using "02_output/balance_compare.xls", append keep(ug2dum) cells(b(fmt(2) star) se(fmt(2) par(`"="("'`")""'))) stats(N)  starl(*  .10 **  .05  ***  .01)title(`var')
		est clear
		eststo: regress `var' ug2dum if (script_ultim==2 | script_ultim==4) & sender_or_receiver==1, cluster(cvillage)
		estout using "02_output/balance_compare.xls", append keep(ug2dum) cells(b(fmt(2) star) se(fmt(2) par(`"="("'`")""'))) stats(N)  starl(*  .10 **  .05  ***  .01)title(`var')
		est clear
		* RA-RR
		eststo: regress `var' ug3dum if (script_ultim==3 | script_ultim==4) & sender_or_receiver==1, cluster(cvillage)
		estout using "02_output/balance_compare.xls", append keep(ug3dum) cells(b(fmt(2) star) se(fmt(2) par(`"="("'`")""'))) stats(N)  starl(*  .10 **  .05  ***  .01)title(`var')
		est clear
		* for receivers
		* AA-AR, AA-RA, AA-RR
		eststo: regress `var' ug1dum if (script_ultim==1 | script_ultim==2) & sender_or_receiver==2, cluster(cvillage)
		estout using "02_output/balance_compare.xls", append keep(ug1dum) cells(b(fmt(2) star) se(fmt(2) par(`"="("'`")""'))) stats(N)  starl(*  .10 **  .05  ***  .01)title(`var')
		est clear
		eststo: regress `var' ug1dum if (script_ultim==1 | script_ultim==3) & sender_or_receiver==2, cluster(cvillage)
		estout using "02_output/balance_compare.xls", append keep(ug1dum) cells(b(fmt(2) star) se(fmt(2) par(`"="("'`")""'))) stats(N)  starl(*  .10 **  .05  ***  .01)title(`var')
		est clear
		eststo: regress `var' ug1dum if (script_ultim==1 | script_ultim==4) & sender_or_receiver==2, cluster(cvillage)
		estout using "02_output/balance_compare.xls", append keep(ug1dum) cells(b(fmt(2) star) se(fmt(2) par(`"="("'`")""'))) stats(N)  starl(*  .10 **  .05  ***  .01)title(`var')
		est clear
		* AR-RA, AR-RR
		eststo: regress `var' ug2dum if (script_ultim==2 | script_ultim==3) & sender_or_receiver==2, cluster(cvillage)
		estout using "02_output/balance_compare.xls", append keep(ug2dum) cells(b(fmt(2) star) se(fmt(2) par(`"="("'`")""'))) stats(N)  starl(*  .10 **  .05  ***  .01)title(`var')
		est clear
		eststo: regress `var' ug2dum if (script_ultim==2 | script_ultim==4) & sender_or_receiver==2, cluster(cvillage)
		estout using "02_output/balance_compare.xls", append keep(ug2dum) cells(b(fmt(2) star) se(fmt(2) par(`"="("'`")""'))) stats(N)  starl(*  .10 **  .05  ***  .01)title(`var')
		est clear
		* RA-RR
		eststo: regress `var' ug3dum if (script_ultim==3 | script_ultim==4) & sender_or_receiver==2, cluster(cvillage)
		estout using "02_output/balance_compare.xls", append keep(ug3dum) cells(b(fmt(2) star) se(fmt(2) par(`"="("'`")""'))) stats(N)  starl(*  .10 **  .05  ***  .01)title(`var')
		est clear
	}

* ----------
* Table 2: Mean Offers by Experimental Condition
* ----------
	
	eststo clear
* clustering error
	eststo: reg offer_sent ug2dum ug3dum ug4dum, cluster(cvillage)
			test ug2dum=ug3dum
			estadd scalar twothree=r(p)
			test ug2dum=ug4dum
			estadd scalar twofour=r(p)
			test ug3dum=ug4dum
			estadd scalar threefour=r(p)
* village FEs
	eststo: reg offer_sent ug2dum ug3dum ug4dum i.cvillage
			test ug2dum=ug3dum
			estadd scalar twothree=r(p)
			test ug2dum=ug4dum
			estadd scalar twofour=r(p)
			test ug3dum=ug4dum
			estadd scalar threefour=r(p)
* village FEs + controls
	eststo: reg offer_sent ug2dum ug3dum ug4dum age sex nohh chief ethnic religion i.cvillage
			test ug2dum=ug3dum
			estadd scalar twothree=r(p)
			test ug2dum=ug4dum
			estadd scalar twofour=r(p)
			test ug3dum=ug4dum
			estadd scalar threefour=r(p)
	esttab using "02_output/table", replace star( * 0.10 ** 0.05 *** 0.01)  b(3) se  label title("Table 2: Mean Offers by Experimental Condition") nonotes addnotes ("OLS Regressions. Standard errors, clustered at the village level, in parentheses.""* p < 0.10, ** p < 0.05, *** p < 0.01. ") drop( *cvillage ) stats(N N_clust twothree twofour threefour, fmt(a3) labels("Observations" "Number of Clusters" "pvalue AR RA" "pvalue AR RR" "pvalue RA RR" ))


* ----------
* END
* ----------	
